# Supplementary material for: Potential pathogens and antimicrobial resistance genes in household environments: a study of soil floors and cow dung in rural Bangladesh
Source: Appl Environ Microbiol. 2025 May 27;91(6):e00669-25. doi: 10.1128/aem.00669-25 (PMC12175521; doi:10.1128/aem.00669-25)
Supplement: Supplemental File S1 — Full list of taxa detected by sample type. [file aem.00669-25-s0002.csv]

Supplement 1: Full list of taxa detected by sample type
genus_name	species	cow_dung	soil
Abiotrophia	Abiotrophia defectiva	1	1
Achromobacter	Achromobacter xylosoxidans	1	1
Acinetobacter	Acinetobacter baumannii	1	1
Actinomadura	Actinomadura madurae	1	1
Actinomyces	Actinomyces israelii	1	1
Actinotignum	Actinotignum schaalii	1	1
Aerococcus	Aerococcus sanguinicola	1	1
Aerococcus	Aerococcus urinae	1	0
Aeromonas	Aeromonas caviae	1	1
Aeromonas	Aeromonas hydrophila	1	1
Aeromonas	Aeromonas veronii	1	1
Aggregatibacter	Aggregatibacter actinomycetemcomitans	1	1
Aggregatibacter	Aggregatibacter aphrophilus	1	1
Agrobacterium	Agrobacterium tumefaciens	1	1
Aliarcobacter	Aliarcobacter butzleri	1	1
Anaerococcus	Anaerococcus prevotii	1	0
Anaplasma	Anaplasma phagocytophilum	1	0
Arcanobacterium	Arcanobacterium haemolyticum	1	0
Aspergillus	Aspergillus flavus	1	1
Aspergillus	Aspergillus fumigatus	1	1
Aspergillus	Aspergillus nidulans	1	1
Bacillus	Bacillus anthracis	0	1
Bacillus	Bacillus cereus	1	1
Bartonella	Bartonella bacilliformis	1	0
Bartonella	Bartonella clarridgeiae	1	1
Bartonella	Bartonella elizabethae	1	0
Bartonella	Bartonella grahamii	1	0
Bartonella	Bartonella henselae	1	1
Bartonella	Bartonella quintana	1	1
Bordetella	Bordetella bronchiseptica	1	1
Bordetella	Bordetella parapertussis	1	1
Borrelia	Borrelia hermsii	1	0
Borrelia	Borrelia miyamotoi	1	0
Borrelia	Borrelia parkeri	1	1
Borrelia	Borrelia recurrentis	1	1
Borreliella	Borreliella burgdorferi	1	0
Borreliella	Borreliella mayonii	1	0
Brachyspira	Brachyspira hyodysenteriae	1	1
Brevibacillus	Brevibacillus brevis	1	1
Brucella	Brucella abortus	1	1
Brucella	Brucella melitensis	1	1
Brucella	Brucella suis	0	1
Burkholderia	Burkholderia cenocepacia	1	1
Burkholderia	Burkholderia cepacia	1	1
Burkholderia	Burkholderia mallei	0	1
Burkholderia	Burkholderia pseudomallei	1	1
Campylobacter	Campylobacter coli	1	1
Campylobacter	Campylobacter curvus	1	1
Campylobacter	Campylobacter fetus	1	1
Campylobacter	Campylobacter jejuni	1	1
Campylobacter	Campylobacter lari	1	1
Candida	Candida albicans	1	1
Candida	Candida auris	1	1
Candida	Candida dubliniensis	1	0
Cardiobacterium	Cardiobacterium hominis	1	1
Chlamydia	Chlamydia pneumoniae	1	1
Citrobacter	Citrobacter freundii	1	1
Clostridioides	Clostridioides difficile	1	1
Clostridium	Clostridium botulinum	1	1
Clostridium	Clostridium perfringens	1	1
Clostridium	Clostridium septicum	1	1
Clostridium	Clostridium tetani	1	1
Corynebacterium	Corynebacterium diphtheriae	1	1
Corynebacterium	Corynebacterium minutissimum	1	1
Corynebacterium	Corynebacterium striatum	1	1
Corynebacterium	Corynebacterium ulcerans	1	0
Coxiella	Coxiella burnetii	1	1
Cronobacter	Cronobacter sakazakii	1	1
Cryptococcus	Cryptococcus gattii	1	1
Cryptococcus	Cryptococcus neoformans	1	1
Edwardsiella	Edwardsiella tarda	1	1
Ehrlichia	Ehrlichia chaffeensis	1	1
Ehrlichia	Ehrlichia muris	1	0
Eikenella	Eikenella corrodens	1	1
Elizabethkingia	Elizabethkingia anophelis	1	1
Elizabethkingia	Elizabethkingia meningoseptica	1	1
Encephalitozoon	Encephalitozoon hellem	1	0
Encephalitozoon	Encephalitozoon intestinalis	1	0
Enterobacter	Enterobacter cloacae	1	1
Enterococcus	Enterococcus avium	1	1
Enterococcus	Enterococcus faecalis	1	1
Enterococcus	Enterococcus faecium	1	1
Enterococcus	Enterococcus gallinarum	1	1
Erysipelothrix	Erysipelothrix rhusiopathiae	1	1
Escherichia	Escherichia coli	1	1
Finegoldia	Finegoldia magna	1	1
Francisella	Francisella tularensis	1	1
Fusarium	Fusarium fujikuroi	1	1
Fusarium	Fusarium oxysporum	1	1
Fusobacterium	Fusobacterium necrophorum	1	1
Fusobacterium	Fusobacterium nucleatum	1	0
Gardnerella	Gardnerella vaginalis	1	1
Haemophilus	Haemophilus ducreyi	1	1
Haemophilus	Haemophilus influenzae	1	1
Haemophilus	Haemophilus parainfluenzae	1	1
Helicobacter	Helicobacter pylori	1	1
Kingella	Kingella denitrificans	1	1
Kingella	Kingella kingae	1	1
Klebsiella	Klebsiella aerogenes	1	1
Klebsiella	Klebsiella oxytoca	1	1
Klebsiella	Klebsiella pneumoniae	1	1
Legionella	Legionella micdadei	1	1
Legionella	Legionella pneumophila	1	1
Leptospira	Leptospira borgpetersenii	1	0
Leptospira	Leptospira interrogans	1	1
Leptospira	Leptospira kirschneri	1	1
Leptospira	Leptospira kmetyi	1	1
Leptospira	Leptospira mayottensis	1	0
Leptospira	Leptospira noguchii	1	1
Leptospira	Leptospira santarosai	1	1
Leptospira	Leptospira weilii	1	1
Listeria	Listeria monocytogenes	1	1
Malacoplasma	Malacoplasma penetrans	1	0
Metamycoplasma	Metamycoplasma hominis	1	0
Metamycoplasma	Metamycoplasma salivarium	1	0
Methylorubrum	Methylorubrum extorquens	1	1
Moraxella	Moraxella catarrhalis	1	1
Moraxella	Moraxella nonliquefaciens	1	1
Morganella	Morganella morganii	1	1
Mycobacterium	Mycobacterium avium	1	1
Mycobacterium	Mycobacterium intracellulare	1	1
Mycobacterium	Mycobacterium kansasii	1	1
Mycobacterium	Mycobacterium leprae	1	1
Mycobacterium	Mycobacterium lepromatosis	1	1
Mycobacterium	Mycobacterium malmoense	1	1
Mycobacterium	Mycobacterium marinum	1	1
Mycobacterium	Mycobacterium simiae	1	1
Mycobacterium	Mycobacterium tuberculosis	1	1
Mycobacterium	Mycobacterium ulcerans	0	1
Mycobacterium	Mycobacterium xenopi	0	1
Mycobacteroides	Mycobacteroides abscessus	1	1
Mycobacteroides	Mycobacteroides chelonae	1	1
Mycolicibacter	Mycolicibacter terrae	1	1
Mycolicibacterium	Mycolicibacterium fortuitum	1	1
Mycolicibacterium	Mycolicibacterium smegmatis	1	1
Mycoplasmoides	Mycoplasmoides genitalium	1	0
Mycoplasmoides	Mycoplasmoides pneumoniae	1	0
Mycoplasmopsis	Mycoplasmopsis caviae	1	0
Mycoplasmopsis	Mycoplasmopsis fermentans	1	1
Nakaseomyces	Nakaseomyces glabratus	1	1
Neisseria	Neisseria gonorrhoeae	1	1
Neisseria	Neisseria meningitidis	1	1
Neorickettsia	Neorickettsia sennetsu	1	0
Nocardia	Nocardia asteroides	1	1
Nocardia	Nocardia brasiliensis	1	1
Nocardia	Nocardia farcinica	1	1
Nocardia	Nocardia nova	1	1
Nocardia	Nocardia otitidiscaviarum	1	1
Orientia	Orientia tsutsugamushi	1	1
Paraclostridium	Paraclostridium bifermentans	1	1
Parvimonas	Parvimonas micra	1	1
Pasteurella	Pasteurella multocida	1	0
Photobacterium	Photobacterium damselae	1	1
Pichia	Pichia kudriavzevii	1	1
Plesiomonas	Plesiomonas shigelloides	1	1
Porphyromonas	Porphyromonas gingivalis	1	1
Prescottella	Prescottella equi	1	1
Prevotella	Prevotella bivia	1	1
Prevotella	Prevotella intermedia	1	1
Prevotella	Prevotella melaninogenica	1	1
Proteus	Proteus mirabilis	1	1
Proteus	Proteus penneri	1	0
Proteus	Proteus vulgaris	1	1
Providencia	Providencia alcalifaciens	1	1
Providencia	Providencia rettgeri	1	1
Pseudomonas	Pseudomonas aeruginosa	1	1
Pseudomonas	Pseudomonas fluorescens	1	1
Pseudomonas	Pseudomonas putida	1	1
Ralstonia	Ralstonia pickettii	1	1
Rickettsia	Rickettsia akari	1	0
Rickettsia	Rickettsia australis	1	0
Rickettsia	Rickettsia canadensis	1	0
Rickettsia	Rickettsia conorii	1	1
Rickettsia	Rickettsia helvetica	1	0
Rickettsia	Rickettsia prowazekii	1	0
Rickettsia	Rickettsia typhi	1	0
Rothia	Rothia dentocariosa	1	1
Saccharomyces	Saccharomyces cerevisiae	1	1
Salmonella	Salmonella bongori	1	1
Salmonella	Salmonella enterica	1	1
Serratia	Serratia marcescens	1	1
Shewanella	Shewanella algae	1	1
Shigella	Shigella boydii	1	1
Shigella	Shigella dysenteriae	1	1
Shigella	Shigella flexneri	1	1
Shigella	Shigella sonnei	0	1
Staphylococcus	Staphylococcus aureus	1	1
Staphylococcus	Staphylococcus capitis	1	1
Staphylococcus	Staphylococcus epidermidis	1	1
Staphylococcus	Staphylococcus haemolyticus	1	1
Staphylococcus	Staphylococcus lugdunensis	1	1
Staphylococcus	Staphylococcus pseudintermedius	1	1
Staphylococcus	Staphylococcus saccharolyticus	1	1
Staphylococcus	Staphylococcus saprophyticus	1	1
Stenotrophomonas	Stenotrophomonas maltophilia	1	1
Streptobacillus	Streptobacillus moniliformis	1	1
Streptococcus	Streptococcus agalactiae	1	1
Streptococcus	Streptococcus anginosus	1	1
Streptococcus	Streptococcus dysgalactiae	1	1
Streptococcus	Streptococcus equi	1	1
Streptococcus	Streptococcus equinus	1	1
Streptococcus	Streptococcus gordonii	1	1
Streptococcus	Streptococcus iniae	1	0
Streptococcus	Streptococcus mitis	1	1
Streptococcus	Streptococcus mutans	1	1
Streptococcus	Streptococcus oralis	1	1
Streptococcus	Streptococcus pneumoniae	1	1
Streptococcus	Streptococcus pyogenes	1	1
Streptococcus	Streptococcus sanguinis	1	1
Streptococcus	Streptococcus sobrinus	1	1
Streptococcus	Streptococcus suis	1	1
Talaromyces	Talaromyces marneffei	1	1
Tannerella	Tannerella forsythia	1	1
Treponema	Treponema denticola	1	1
Treponema	Treponema pallidum	1	0
Treponema	Treponema vincentii	1	1
Tropheryma	Tropheryma whipplei	0	1
Trueperella	Trueperella pyogenes	1	1
Ureaplasma	Ureaplasma parvum	1	1
Ureaplasma	Ureaplasma urealyticum	1	0
Vibrio	Vibrio alginolyticus	1	1
Vibrio	Vibrio cholerae	1	1
Vibrio	Vibrio parahaemolyticus	1	1
Vibrio	Vibrio vulnificus	1	1
Yersinia	Yersinia enterocolitica	1	1
Yersinia	Yersinia pestis	1	1
Yersinia	Yersinia pseudotuberculosis	1	0
